# Supplementary material for: HDAC6 Deficiency Has Moderate Effects on Behaviors and Parkinson’s Disease Pathology in Mice
Source: Int J Mol Sci. 2023 Jun 9;24(12):9975. doi: 10.3390/ijms24129975 (PMC10298689; doi:10.3390/ijms24129975)
Supplement: Supplementary file 1 [file ijms-24-09975-s001.zip]

Archive with 1 entries (1 files):
- ijms-2328637-supplementary.pdf
